# Supplementary material for: Inhibition of Protease-Activated Receptor-2 Activation in Parkinson’s Disease Using 1-Piperidin Propionic Acid
Source: Biomedicines. 2024 Jul 22;12(7):1623. doi: 10.3390/biomedicines12071623 (PMC11274518; doi:10.3390/biomedicines12071623)
Supplement: Supplementary file 1 [file biomedicines-12-01623-s001.zip]

Archive with 1 entries (1 files):
- biomedicines-3113329-SI.pdf
